# Supplementary material for: Methodological improvements are needed in network meta analyses of antidiabetic drugs for type 2 diabetes mellitus
Source: Front Endocrinol (Lausanne). 2026 Feb 25;17:1734108. doi: 10.3389/fendo.2026.1734108 (PMC12975571; doi:10.3389/fendo.2026.1734108)
Supplement: Supplementary Material 4 — baseline characteristics of included studies. [file Supplementaryfile4.xlsx]

## Sheet: Sheet1
Supplementary material 4 baseline characteristics of included studies
Characteristics	Description	n	Critical low	High	Low	p-value
		185	112	1	72
Economic development level	developed country	77 (41.62%)	56 (50.00%)	1 (100.00%)	20 (27.78%)	0.01
	developing country	108 (58.38%)	56 (50.00%)	0 (0.00%)	52 (72.22%)
Continent	Africa	1 (0.54%)	1 (0.89%)	0 (0.00%)	0 (0.00%)	0.21
	Asia	122 (65.95%)	66 (58.93%)	0 (0.00%)	56 (77.78%)
	Europe	31 (16.76%)	21 (18.75%)	1 (100.00%)	9 (12.50%)
	North America	25 (13.51%)	20 (17.86%)	0 (0.00%)	5 (6.94%)
	Oceania	4 (2.16%)	3 (2.68%)	0 (0.00%)	1 (1.39%)
	South America	2 (1.08%)	1 (0.89%)	0 (0.00%)	1 (1.39%)
Publication year	<=2017	37 (20.00%)	30 (26.79%)	0 (0.00%)	7 (9.72%)	0.02
	>2017	148 (80.00%)	82 (73.21%)	1 (100.00%)	65 (90.28%)
IF		4.60 (2.90 - 5.70)	3.80 (2.60 - 5.70)	3.70 (3.70 - 3.70)	5.70 (3.82 - 7.50)	<0.001
JCR	1	109 (58.92%)	55 (49.11%)	1 (100.00%)	53 (73.61%)	0.03
	2	48 (25.95%)	33 (29.46%)	0 (0.00%)	15 (20.83%)
	3	26 (14.05%)	22 (19.64%)	0 (0.00%)	4 (5.56%)
	4	2 (1.08%)	2 (1.79%)	0 (0.00%)	0 (0.00%)
Iincluded studies		27.00 (14.00 - 54.00)	25.00 (12.00 - 45.25)	68.00 (68.00 - 68.00)	35.00 (17.75 - 66.75)	0.03
Number of authors		7.00 (5.00 - 10.00)	7.00 (5.00 - 9.00)	7.00 (7.00 - 7.00)	7.00 (5.00 - 10.00)	0.49
Analytical framework	Bayesian	98 (52.97%)	71 (63.39%)	0 (0.00%)	27 (37.50%)	<0.001
	Both	4 (2.16%)	3 (2.68%)	0 (0.00%)	1 (1.39%)
	Frequentist	44 (23.78%)	15 (13.39%)	0 (0.00%)	29 (40.28%)
	Unclear	39 (21.08%)	23 (20.54%)	1 (100.00%)	15 (20.83%)
Study design	RCT	180 (97.30%)	111 (99.11%)	1 (100.00%)	68 (94.44%)	0.16
	RCT+NRCT	5 (2.70%)	1 (0.89%)	0 (0.00%)	4 (5.56%)
Interventions	DPP-4is	6 (3.24%)	3 (2.68%)	0 (0.00%)	3 (4.17%)	0.91
	GLP1 RAs	27 (14.59%)	20 (17.86%)	0 (0.00%)	7 (9.72%)
	Insulin	8 (4.32%)	4 (3.57%)	0 (0.00%)	4 (5.56%)
	SGLT2is	22 (11.89%)	13 (11.61%)	0 (0.00%)	9 (12.50%)
	Comparison of multiple antidiabetic drugs	122 (65.95%)	72 (64.29%)	1 (100.00%)	49 (68.06%)
Outcomes	Glycemic	88 (47.57%)	62 (55.36%)	1 (100.00%)	25 (34.72%)	0.24
	Cardiovascular	33 (17.84%)	21 (18.75%)	0 (0.00%)	12 (16.67%)
	Kidney	9 (4.86%)	3 (2.68%)	0 (0.00%)	6 (8.33%)
	Cardiovascular and kidney	12 (6.49%)	5 (4.46%)	0 (0.00%)	7 (9.72%)
	Safety outcomes	24 (12.97%)	11 (9.82%)	0 (0.00%)	13 (18.06%)
	Other outcomes	19 (10.27%)	10 (8.93%)	0 (0.00%)	9 (12.50%)
Protocol registration	N	77 (41.62%)	76 (67.86%)	0 (0.00%)	1 (1.39%)	<0.001
	Y	108 (58.38%)	36 (32.14%)	1 (100.00%)	71 (98.61%)
Funding report	N	43 (23.24%)	33 (29.46%)	0 (0.00%)	10 (13.89%)	0.04
	Y	142 (76.76%)	79 (70.54%)	1 (100.00%)	62 (86.11%)
Reporting scores		29.50 (27.50 - 30.50)	28.25 (25.88 - 30.50)	28.50 (28.50 - 28.50)	30.50 (29.00 - 31.00)	<0.001
Reporting quality	high	67 (36.22%)	29 (25.89%)	0 (0.00%)	38 (52.78%)	<0.001
	moderate	63 (34.05%)	35 (31.25%)	1 (100.00%)	27 (37.50%)
	low	55 (29.73%)	48 (42.86%)	0 (0.00%)	7 (9.72%)
