# Supplementary material for: Methodological improvements are needed in network meta analyses of antidiabetic drugs for type 2 diabetes mellitus
Source: Front Endocrinol (Lausanne). 2026 Feb 25;17:1734108. doi: 10.3389/fendo.2026.1734108 (PMC12975571; doi:10.3389/fendo.2026.1734108)
Supplement: Supplementary Material 5 — Results of PRISMA-NMA. [file Supplementaryfile5.xlsx]

## Sheet: Sheet1
Supplementary material 6 Results of PRISMA-NMA （32 items）
	item1	item2	item3	item4	item5	item6	item7	item8	item9	item10	item11	itemS1	item12	item13	item14	itemS2	item15	item16	item17	itemS3	itemS4	item18	item19	item20	item21	itemS5	item22	item23	item24	item25	item26	item27	scores	quality
2	Y	Y	Y	Y	N	PY	Y	Y	Y	Y	PY	PY	Y	PY	Y	N	PY	Y	Y	Y	PY	Y	PY	PY	Y	N	PY	Y	Y	Y	Y	Y	24.5	low
4	Y	Y	Y	Y	N	PY	Y	N	Y	Y	PY	PY	Y	Y	Y	N	PY	Y	Y	Y	PY	Y	Y	PY	Y	N	PY	Y	Y	Y	Y	Y	24.5	low
6	Y	Y	Y	Y	N	Y	Y	Y	Y	Y	PY	Y	Y	PY	Y	Y	Y	Y	Y	Y	Y	Y	PY	Y	Y	Y	Y	Y	Y	Y	Y	Y	29.5	moderate
7	Y	Y	Y	Y	N	Y	Y	Y	Y	Y	Y	Y	Y	Y	Y	Y	Y	Y	Y	Y	Y	Y	PY	Y	Y	Y	Y	Y	Y	Y	Y	Y	30.5	high
8	Y	Y	Y	Y	PY	Y	Y	Y	Y	Y	Y	PY	Y	Y	Y	Y	Y	Y	Y	Y	Y	Y	Y	Y	Y	Y	PY	Y	Y	Y	Y	Y	30.5	high
11	Y	Y	Y	Y	N	Y	Y	PY	Y	Y	Y	Y	Y	Y	Y	Y	Y	Y	Y	Y	PY	Y	Y	Y	Y	Y	Y	Y	Y	Y	Y	Y	30	moderate
13	Y	Y	Y	Y	Y	Y	Y	PY	Y	Y	Y	Y	Y	Y	Y	Y	Y	Y	Y	Y	Y	Y	Y	Y	Y	Y	Y	Y	Y	Y	Y	Y	31.5	high
14	Y	Y	Y	Y	Y	Y	Y	PY	Y	Y	Y	Y	Y	Y	Y	Y	Y	Y	Y	Y	PY	Y	Y	PY	Y	Y	Y	Y	Y	Y	Y	Y	30.5	high
16	Y	Y	Y	Y	Y	Y	Y	N	Y	Y	PY	PY	Y	Y	Y	N	Y	N	Y	Y	PY	Y	PY	Y	Y	N	PY	N	Y	Y	Y	Y	24.5	low
17	Y	Y	Y	Y	N	PY	Y	N	Y	Y	PY	PY	Y	PY	Y	N	N	N	Y	Y	Y	Y	N	Y	Y	N	N	N	Y	Y	Y	Y	21	low
18	Y	Y	Y	Y	Y	Y	Y	PY	Y	Y	Y	Y	Y	Y	Y	Y	Y	Y	Y	Y	PY	Y	Y	PY	Y	Y	Y	Y	Y	Y	Y	Y	30.5	high
19	Y	Y	Y	Y	Y	PY	Y	N	Y	Y	PY	PY	Y	Y	Y	PY	Y	Y	Y	Y	Y	Y	Y	Y	Y	N	Y	Y	Y	Y	Y	Y	28	moderate
26	Y	Y	Y	Y	Y	Y	Y	PY	Y	Y	Y	Y	Y	Y	Y	Y	Y	Y	Y	Y	Y	Y	PY	PY	Y	Y	Y	Y	Y	Y	Y	Y	30.5	high
27	Y	Y	Y	Y	Y	Y	Y	Y	Y	Y	Y	Y	Y	Y	Y	Y	Y	Y	Y	Y	PY	Y	Y	Y	Y	Y	Y	Y	Y	Y	Y	Y	31.5	high
30	Y	Y	Y	Y	Y	Y	Y	Y	Y	Y	Y	Y	Y	Y	Y	Y	Y	Y	Y	Y	Y	Y	Y	Y	Y	Y	Y	Y	Y	Y	Y	Y	32	high
31	Y	Y	Y	Y	N	Y	Y	PY	Y	Y	Y	Y	Y	PY	Y	N	Y	Y	Y	Y	PY	Y	Y	Y	Y	N	Y	Y	Y	Y	Y	Y	27.5	low
32	Y	Y	Y	Y	Y	PY	Y	PY	Y	Y	PY	PY	Y	Y	Y	N	Y	N	Y	Y	PY	Y	Y	Y	Y	N	Y	N	Y	Y	Y	Y	25.5	low
33	Y	Y	Y	Y	N	Y	Y	PY	Y	Y	PY	PY	Y	Y	Y	Y	Y	Y	Y	Y	PY	Y	Y	Y	Y	Y	Y	Y	Y	Y	Y	Y	29	moderate
36	Y	Y	Y	Y	N	PY	Y	Y	Y	Y	PY	Y	Y	PY	Y	Y	PY	Y	Y	Y	PY	Y	PY	PY	Y	Y	N	Y	Y	Y	Y	Y	26.5	low
37	Y	Y	Y	Y	N	PY	Y	PY	Y	Y	Y	PY	Y	Y	Y	N	Y	N	Y	Y	PY	Y	Y	PY	Y	N	Y	N	Y	Y	Y	Y	24.5	low
39	Y	Y	Y	Y	Y	PY	Y	PY	Y	Y	PY	Y	Y	Y	Y	Y	Y	Y	Y	Y	PY	Y	Y	Y	Y	Y	Y	Y	Y	Y	Y	Y	30	moderate
40	Y	Y	Y	Y	Y	Y	Y	Y	Y	Y	PY	Y	Y	Y	Y	N	Y	PY	Y	Y	Y	Y	Y	Y	Y	N	Y	PY	Y	Y	Y	Y	28.5	moderate
41	Y	Y	Y	Y	Y	Y	Y	Y	Y	Y	Y	Y	Y	Y	Y	PY	Y	Y	Y	Y	Y	Y	Y	Y	Y	PY	Y	Y	Y	Y	Y	Y	31	high
42	Y	Y	Y	Y	Y	Y	Y	Y	Y	Y	Y	Y	Y	Y	Y	Y	Y	PY	Y	N	PY	Y	Y	Y	Y	PY	Y	N	Y	Y	Y	Y	28.5	moderate
43	Y	Y	Y	Y	Y	Y	Y	Y	Y	Y	PY	Y	Y	Y	Y	Y	Y	Y	Y	Y	PY	Y	Y	Y	Y	Y	Y	Y	Y	Y	Y	Y	31	high
44	Y	Y	Y	Y	N	PY	Y	PY	Y	Y	PY	PY	Y	Y	Y	N	Y	PY	Y	Y	PY	Y	Y	Y	Y	N	Y	PY	Y	Y	Y	Y	25.5	low
45	Y	Y	Y	Y	Y	PY	Y	PY	Y	Y	Y	Y	Y	Y	Y	Y	Y	PY	Y	N	PY	Y	Y	Y	Y	PY	Y	N	Y	Y	Y	Y	27.5	low
46	Y	PY	Y	Y	N	Y	Y	PY	Y	Y	PY	Y	Y	Y	Y	PY	Y	Y	Y	Y	PY	Y	Y	Y	Y	PY	Y	Y	Y	Y	Y	Y	28	moderate
47	Y	Y	Y	Y	Y	Y	Y	PY	Y	Y	Y	Y	Y	Y	Y	Y	Y	Y	Y	Y	Y	Y	Y	Y	Y	Y	Y	Y	Y	Y	Y	Y	31.5	high
48	Y	Y	Y	Y	Y	Y	Y	PY	Y	Y	Y	PY	Y	Y	Y	Y	Y	Y	Y	Y	PY	Y	Y	Y	Y	Y	Y	Y	Y	Y	Y	Y	30.5	high
49	Y	Y	Y	Y	Y	Y	Y	Y	Y	Y	Y	Y	Y	Y	Y	Y	Y	Y	Y	Y	Y	Y	PY	PY	Y	PY	PY	Y	Y	Y	Y	Y	30	moderate
50	Y	PY	Y	Y	N	Y	Y	N	PY	Y	Y	Y	N	Y	Y	Y	N	Y	PY	Y	PY	Y	N	Y	Y	Y	N	Y	Y	Y	Y	Y	24	low
52	Y	Y	Y	Y	Y	Y	Y	PY	Y	Y	Y	Y	Y	Y	Y	Y	Y	Y	Y	Y	PY	Y	Y	Y	Y	Y	Y	PY	Y	Y	Y	Y	30.5	high
53	Y	Y	Y	Y	Y	Y	Y	PY	Y	PY	Y	Y	Y	Y	Y	PY	Y	Y	Y	Y	Y	Y	Y	Y	Y	PY	Y	Y	Y	Y	Y	Y	30	moderate
54	Y	Y	Y	Y	Y	Y	Y	PY	Y	Y	Y	PY	Y	Y	Y	Y	Y	Y	Y	Y	PY	Y	Y	Y	Y	Y	Y	Y	Y	Y	Y	Y	30.5	high
55	Y	Y	Y	Y	N	Y	Y	PY	Y	Y	Y	Y	Y	Y	Y	N	Y	N	Y	Y	PY	Y	PY	Y	Y	N	PY	N	Y	Y	Y	Y	25	low
59	Y	PY	Y	Y	Y	Y	Y	Y	Y	Y	Y	Y	Y	Y	Y	Y	Y	PY	Y	Y	PY	Y	Y	Y	Y	Y	Y	Y	Y	Y	Y	Y	30.5	high
60	Y	Y	Y	Y	N	Y	PY	Y	Y	Y	Y	PY	Y	Y	Y	Y	Y	Y	Y	Y	PY	Y	Y	Y	Y	Y	Y	Y	Y	Y	Y	Y	29.5	moderate
61	Y	Y	Y	Y	Y	Y	Y	Y	Y	PY	Y	Y	Y	Y	Y	Y	Y	Y	Y	Y	Y	Y	Y	Y	Y	Y	Y	Y	Y	Y	Y	Y	31.5	high
62	Y	Y	Y	Y	Y	Y	Y	PY	Y	Y	Y	PY	Y	Y	Y	Y	Y	Y	Y	Y	PY	Y	Y	Y	Y	Y	Y	Y	Y	Y	Y	Y	30.5	high
64	Y	Y	Y	Y	Y	Y	Y	Y	Y	Y	Y	Y	Y	Y	Y	PY	Y	N	Y	Y	PY	Y	PY	Y	Y	N	PY	N	Y	Y	Y	Y	27	low
65	Y	Y	Y	Y	Y	Y	Y	Y	Y	Y	Y	Y	Y	Y	Y	Y	Y	Y	Y	Y	PY	Y	Y	Y	Y	Y	Y	Y	Y	Y	Y	Y	31.5	high
68	Y	Y	Y	Y	N	PY	Y	Y	Y	Y	Y	Y	Y	Y	Y	Y	Y	PY	Y	Y	Y	Y	Y	Y	Y	Y	Y	N	Y	Y	Y	Y	29	moderate
69	Y	Y	Y	Y	Y	PY	PY	Y	Y	Y	Y	Y	Y	Y	Y	Y	Y	Y	Y	Y	PY	Y	Y	Y	Y	Y	Y	Y	Y	Y	Y	Y	30.5	high
71	Y	Y	Y	Y	Y	Y	Y	PY	Y	PY	Y	Y	Y	Y	Y	Y	Y	Y	Y	Y	PY	Y	Y	Y	Y	Y	Y	Y	Y	Y	Y	Y	30.5	high
72	Y	Y	Y	Y	N	PY	PY	PY	PY	Y	PY	N	Y	Y	PY	N	PY	N	PY	N	N	PY	PY	Y	Y	N	PY	N	Y	Y	Y	Y	18.5	low
73	Y	Y	Y	Y	N	Y	Y	Y	Y	Y	Y	Y	Y	Y	Y	Y	Y	Y	Y	Y	PY	Y	Y	Y	Y	Y	PY	Y	Y	Y	Y	Y	30	moderate
75	Y	Y	Y	Y	Y	Y	Y	PY	Y	Y	Y	Y	Y	Y	Y	Y	Y	Y	PY	Y	Y	Y	Y	Y	Y	Y	Y	Y	Y	Y	Y	Y	31	high
76	Y	Y	Y	Y	Y	PY	PY	Y	Y	Y	Y	Y	Y	Y	Y	Y	Y	Y	Y	Y	PY	Y	Y	PY	Y	Y	Y	Y	Y	Y	Y	Y	30	moderate
77	Y	Y	Y	Y	N	Y	Y	PY	Y	Y	Y	Y	Y	Y	Y	Y	Y	Y	Y	Y	PY	Y	Y	Y	Y	Y	Y	Y	Y	Y	Y	Y	30	moderate
78	Y	Y	Y	Y	PY	Y	Y	PY	Y	Y	PY	PY	Y	Y	Y	PY	PY	Y	Y	PY	PY	Y	Y	PY	Y	PY	PY	Y	Y	Y	Y	Y	26.5	low
79	Y	Y	Y	Y	Y	Y	Y	PY	Y	Y	PY	Y	Y	Y	Y	N	Y	Y	Y	Y	PY	Y	Y	Y	Y	N	Y	Y	Y	Y	Y	Y	28.5	moderate
80	Y	Y	Y	Y	Y	Y	Y	Y	Y	Y	Y	Y	Y	Y	Y	Y	Y	Y	Y	Y	Y	Y	Y	Y	Y	Y	Y	Y	Y	Y	Y	Y	32	high
81	Y	Y	Y	Y	Y	Y	Y	N	Y	Y	Y	Y	Y	Y	Y	Y	Y	Y	Y	Y	Y	Y	Y	Y	Y	Y	Y	Y	Y	Y	Y	Y	31	high
82	Y	Y	Y	Y	Y	Y	Y	Y	Y	Y	Y	Y	Y	Y	Y	Y	Y	Y	Y	Y	Y	Y	Y	Y	Y	Y	Y	Y	Y	Y	Y	Y	32	high
83	Y	Y	Y	Y	Y	Y	Y	Y	Y	Y	Y	Y	Y	Y	Y	Y	Y	Y	Y	Y	Y	Y	Y	Y	Y	Y	Y	Y	Y	Y	Y	Y	32	high
84	Y	PY	Y	Y	Y	Y	Y	Y	Y	Y	Y	N	Y	Y	PY	N	Y	N	Y	N	N	Y	Y	Y	Y	N	PY	N	Y	Y	Y	Y	23.5	low
86	Y	Y	Y	Y	N	PY	Y	Y	Y	Y	Y	Y	Y	Y	Y	PY	Y	Y	Y	Y	Y	Y	Y	Y	Y	N	Y	Y	Y	Y	Y	Y	29	moderate
87	Y	Y	Y	Y	PY	Y	Y	N	Y	Y	Y	Y	Y	Y	Y	Y	Y	PY	Y	Y	PY	Y	Y	Y	Y	Y	Y	N	Y	Y	Y	Y	28.5	moderate
88	Y	Y	Y	Y	N	Y	Y	PY	Y	Y	Y	Y	Y	Y	Y	Y	Y	Y	Y	Y	Y	Y	Y	Y	Y	Y	Y	Y	Y	Y	Y	Y	30.5	high
89	Y	Y	Y	Y	Y	Y	Y	Y	Y	Y	Y	Y	Y	Y	Y	Y	Y	Y	Y	Y	Y	Y	Y	Y	Y	Y	Y	Y	Y	Y	Y	Y	32	high
90	Y	PY	Y	Y	N	Y	Y	Y	Y	Y	Y	N	Y	Y	PY	N	Y	N	Y	Y	N	Y	Y	Y	Y	N	PY	N	Y	Y	Y	Y	23.5	low
91	Y	Y	Y	Y	PY	Y	Y	PY	Y	Y	Y	Y	Y	Y	Y	Y	Y	Y	Y	Y	Y	Y	Y	Y	Y	PY	Y	Y	Y	Y	Y	Y	30.5	high
92	Y	Y	Y	Y	PY	Y	Y	Y	Y	Y	Y	Y	Y	Y	Y	Y	Y	Y	Y	Y	PY	Y	Y	Y	Y	Y	Y	Y	Y	Y	Y	Y	31	high
93	Y	Y	Y	Y	Y	PY	Y	PY	PY	Y	PY	Y	Y	Y	Y	Y	PY	Y	PY	Y	PY	Y	Y	Y	Y	Y	PY	Y	Y	Y	Y	Y	28	moderate
94	Y	Y	Y	Y	Y	Y	Y	Y	Y	Y	Y	PY	Y	Y	Y	PY	Y	Y	Y	Y	PY	Y	Y	Y	Y	PY	Y	Y	Y	Y	Y	Y	30	moderate
96	Y	Y	Y	Y	Y	PY	Y	PY	Y	Y	PY	Y	Y	Y	Y	Y	Y	Y	Y	Y	PY	Y	Y	Y	Y	Y	Y	Y	Y	Y	Y	Y	30	moderate
97	Y	Y	Y	Y	Y	PY	Y	N	Y	Y	Y	PY	Y	Y	Y	Y	Y	N	Y	Y	Y	Y	Y	Y	Y	Y	Y	N	Y	Y	Y	Y	28	moderate
98	Y	Y	Y	Y	PY	Y	Y	Y	Y	Y	Y	Y	Y	Y	Y	Y	Y	Y	Y	Y	Y	Y	Y	Y	Y	Y	Y	Y	Y	Y	Y	Y	31.5	high
100	Y	Y	Y	Y	N	Y	Y	PY	Y	Y	Y	Y	Y	Y	Y	Y	PY	Y	Y	Y	PY	Y	Y	Y	Y	Y	PY	Y	Y	Y	Y	Y	29	moderate
101	Y	Y	Y	Y	Y	Y	Y	PY	Y	Y	Y	PY	Y	Y	Y	Y	Y	Y	Y	Y	PY	Y	Y	Y	Y	Y	Y	Y	Y	Y	Y	Y	30.5	high
102	Y	Y	Y	Y	Y	PY	Y	Y	Y	PY	PY	Y	Y	Y	Y	Y	Y	Y	Y	Y	PY	PY	Y	Y	Y	Y	Y	Y	Y	Y	Y	Y	29.5	moderate
104	Y	Y	Y	Y	Y	PY	Y	N	Y	Y	Y	Y	Y	Y	Y	Y	Y	N	Y	Y	Y	Y	Y	Y	Y	Y	Y	N	Y	Y	Y	Y	28.5	moderate
105	Y	Y	Y	Y	Y	Y	PY	N	Y	Y	Y	Y	Y	Y	Y	PY	Y	Y	Y	Y	PY	Y	Y	Y	Y	PY	Y	Y	Y	Y	Y	Y	29	moderate
106	Y	Y	Y	Y	Y	Y	PY	Y	Y	Y	Y	PY	Y	Y	Y	N	Y	N	Y	N	PY	Y	Y	Y	Y	N	Y	N	Y	Y	Y	Y	25.5	low
108	Y	Y	Y	Y	Y	Y	Y	Y	Y	Y	PY	Y	Y	Y	Y	Y	PY	N	Y	Y	PY	Y	Y	PY	Y	Y	Y	N	Y	Y	Y	Y	28	moderate
112	Y	Y	Y	Y	Y	Y	Y	Y	Y	Y	Y	Y	Y	Y	Y	Y	Y	Y	Y	Y	Y	Y	Y	Y	Y	Y	Y	Y	Y	Y	Y	Y	32	high
114	Y	Y	Y	Y	Y	Y	Y	Y	Y	Y	Y	Y	Y	Y	Y	Y	Y	PY	Y	Y	Y	Y	Y	Y	Y	Y	Y	PY	Y	Y	Y	Y	31	high
115	Y	Y	Y	Y	Y	Y	PY	N	Y	Y	PY	PY	Y	Y	Y	PY	Y	Y	Y	N	PY	Y	Y	Y	Y	Y	Y	Y	Y	Y	Y	Y	27.5	low
117	Y	Y	Y	Y	N	Y	PY	PY	Y	Y	Y	PY	Y	Y	Y	N	PY	Y	Y	N	PY	Y	PY	Y	Y	N	PY	Y	Y	Y	Y	Y	24.5	low
118	Y	Y	Y	Y	PY	Y	Y	Y	Y	PY	PY	PY	Y	Y	Y	Y	Y	Y	Y	Y	Y	Y	Y	Y	Y	PY	Y	Y	Y	Y	Y	Y	29.5	moderate
120	Y	Y	Y	Y	N	Y	Y	Y	Y	Y	PY	Y	Y	Y	Y	Y	Y	N	Y	Y	PY	Y	Y	PY	Y	Y	Y	N	Y	Y	Y	Y	27.5	low
121	Y	Y	Y	Y	N	Y	Y	Y	Y	Y	Y	Y	Y	Y	Y	Y	Y	Y	Y	Y	Y	Y	Y	Y	Y	Y	Y	Y	Y	Y	Y	Y	31	high
122	Y	Y	Y	Y	Y	Y	Y	Y	Y	Y	Y	Y	Y	Y	Y	Y	Y	Y	Y	Y	Y	Y	Y	Y	Y	Y	Y	Y	Y	Y	Y	Y	32	high
123	Y	Y	Y	Y	N	Y	Y	Y	Y	Y	Y	PY	Y	Y	Y	Y	Y	Y	Y	N	py	Y	Y	Y	Y	Y	Y	Y	Y	Y	Y	Y	29	moderate
125	Y	Y	Y	Y	Y	Y	Y	PY	Y	Y	PY	Y	Y	Y	Y	Y	Y	Y	Y	Y	PY	Y	Y	Y	Y	Y	Y	Y	Y	Y	Y	Y	30.5	high
126	Y	Y	Y	PY	N	Y	Y	PY	Y	PY	Y	Y	Y	Y	Y	Y	Y	Y	Y	Y	Y	Y	Y	Y	Y	Y	Y	Y	Y	Y	Y	Y	29.5	moderate
127	Y	Y	Y	Y	Y	Y	Y	N	Y	Y	Y	Y	Y	Y	Y	Y	Y	N	Y	Y	PY	Y	Y	Y	Y	Y	Y	N	Y	Y	Y	Y	28.5	moderate
128	Y	Y	Y	Y	PY	Y	PY	N	PY	Y	Y	PY	Y	Y	Y	N	Y	Y	PY	N	PY	Y	Y	Y	Y	N	Y	Y	Y	Y	Y	Y	25	low
129	Y	Y	Y	Y	N	Y	Y	Y	Y	Y	Y	Y	Y	Y	Y	Y	Y	PY	Y	Y	Y	Y	Y	Y	Y	Y	Y	N	Y	Y	Y	Y	29.5	moderate
131	Y	Y	Y	Y	Y	Y	Y	PY	Y	Y	Y	Y	Y	Y	Y	Y	Y	Y	Y	Y	Y	Y	Y	Y	Y	Y	Y	Y	Y	Y	Y	Y	31.5	high
132	Y	Y	Y	PY	N	Y	Y	PY	Y	PY	Y	Y	Y	Y	Y	Y	PY	N	Y	Y	Y	Y	Y	Y	Y	Y	Y	N	Y	Y	Y	Y	27	low
133	Y	Y	Y	Y	N	PY	Y	Y	Y	Y	Y	Y	Y	Y	Y	Y	Y	N	Y	Y	PY	Y	Y	Y	Y	Y	Y	N	Y	Y	Y	Y	28	moderate
134	Y	Y	Y	Y	Y	Y	Y	PY	Y	Y	Y	PY	Y	Y	Y	Y	Y	Y	Y	Y	PY	Y	Y	Y	Y	Y	Y	Y	Y	Y	Y	PY	30	moderate
135	Y	Y	Y	Y	Y	PY	Y	Y	Y	Y	Y	PY	Y	Y	Y	Y	Y	Y	Y	Y	Y	Y	Y	Y	Y	Y	Y	Y	Y	Y	Y	Y	31	high
136	Y	Y	Y	Y	Y	Y	Y	Y	Y	Y	PY	Y	Y	Y	Y	N	Y	Y	Y	Y	PY	Y	Y	PY	Y	N	Y	Y	Y	Y	Y	Y	28.5	moderate
137	Y	Y	Y	Y	Y	Y	Y	Y	Y	Y	Y	N	Y	Y	Y	PY	Y	PY	Y	Y	PY	Y	Y	Y	Y	N	Y	N	Y	Y	Y	Y	27.5	low
138	Y	Y	Y	Y	N	Y	Y	PY	Y	Y	Y	Y	Y	Y	Y	Y	Y	Y	Y	Y	Y	Y	Y	Y	Y	Y	Y	Y	Y	Y	Y	Y	30.5	high
139	Y	PY	Y	Y	N	PY	Y	Y	Y	PY	PY	N	Y	Y	PY	PY	N	PY	Y	Y	PY	Y	PY	Y	Y	N	N	PY	Y	PY	Y	Y	21.5	low
140	Y	Y	Y	Y	Y	PY	Y	Y	Y	Y	Y	Y	Y	Y	Y	Y	Y	Y	Y	Y	Y	Y	Y	Y	Y	Y	Y	Y	Y	Y	Y	Y	31.5	high
141	Y	Y	Y	Y	N	Y	Y	Y	Y	Y	PY	Y	Y	Y	Y	N	Y	Y	Y	Y	PY	Y	Y	PY	Y	PY	Y	N	Y	Y	Y	Y	27	low
142	Y	Y	Y	Y	Y	PY	Y	Y	Y	Y	PY	PY	Y	Y	Y	Y	Y	PY	Y	Y	PY	Y	Y	Y	Y	Y	Y	Y	Y	Y	Y	Y	29.5	moderate
143	Y	Y	Y	Y	Y	Y	Y	Y	Y	Y	Y	Y	Y	Y	Y	Y	Y	Y	Y	Y	Y	Y	Y	Y	Y	Y	Y	Y	Y	Y	Y	Y	32	high
144	Y	Y	Y	Y	Y	Y	Y	PY	Y	Y	Y	PY	N	Y	Y	PY	N	N	Y	N	PY	Y	N	Y	Y	N	N	N	Y	Y	Y	Y	22	low
145	Y	Y	Y	Y	PY	Y	Y	PY	Y	Y	Y	PY	Y	Y	Y	Y	Y	Y	Y	Y	Y	Y	Y	Y	Y	Y	Y	Y	Y	Y	Y	Y	30.5	high
146	Y	Y	Y	Y	Y	Y	Y	Y	Y	Y	Y	Y	Y	Y	Y	Y	Y	Y	Y	Y	PY	Y	Y	Y	Y	Y	Y	Y	Y	Y	Y	Y	31.5	high
147	Y	Y	Y	Y	Y	Y	Y	PY	Y	Y	Y	Y	Y	Y	Y	Y	Y	N	Y	Y	Y	Y	Y	Y	Y	Y	Y	N	Y	Y	Y	Y	29.5	moderate
148	Y	Y	Y	Y	N	Y	Y	Y	Y	Y	Y	Y	Y	Y	Y	Y	Y	Y	Y	Y	Y	Y	Y	Y	Y	Y	Y	Y	Y	Y	Y	Y	31	high
149	Y	Y	Y	Y	Y	Y	Y	PY	Y	Y	Y	PY	Y	Y	Y	Y	PY	Y	Y	N	PY	Y	Y	Y	Y	Y	PY	Y	Y	Y	Y	Y	28.5	low
150	Y	Y	Y	Y	N	Y	Y	PY	PY	N	Y	PY	Y	Y	Y	Y	Y	Y	PY	Y	Y	Y	PY	PY	Y	Y	N	Y	Y	Y	Y	Y	26	moderate
151	Y	Y	Y	Y	Y	Y	Y	Y	Y	Y	Y	Y	Y	Y	Y	PY	Y	Y	Y	Y	PY	Y	Y	PY	Y	N	Y	Y	Y	Y	Y	Y	29.5	moderate
152	Y	Y	Y	Y	Y	Y	Y	PY	Y	Y	Y	Y	Y	Y	Y	Y	PY	N	Y	Y	Y	Y	Y	Y	Y	PY	Y	N	Y	Y	Y	Y	28.5	low
153	Y	PY	Y	Y	N	Y	Y	PY	PY	Y	Y	Y	Y	Y	Y	Y	Y	PY	PY	Y	PY	Y	Y	Y	Y	Y	Y	N	Y	Y	Y	Y	27	moderate
154	Y	Y	Y	Y	PY	Y	Y	PY	Y	Y	Y	PY	Y	Y	Y	Y	Y	Y	Y	Y	PY	Y	Y	Y	Y	Y	Y	Y	Y	Y	Y	Y	30	moderate
156	Y	Y	Y	Y	N	PY	Y	Y	Y	Y	Y	Y	Y	Y	Y	Y	Y	Y	Y	Y	PY	Y	Y	Y	Y	Y	Y	Y	Y	Y	Y	Y	30	moderate
157	Y	Y	Y	Y	N	PY	Y	Y	Y	Y	PY	Y	PY	Y	PY	Y	Y	Y	Y	Y	PY	Y	Y	Y	Y	Y	Y	Y	Y	Y	Y	Y	28.5	low
158	Y	Y	Y	Y	N	PY	Y	Y	Y	Y	Y	Y	Y	Y	Y	N	Y	Y	Y	Y	Y	Y	Y	Y	Y	N	N	Y	Y	Y	Y	Y	27.5	moderate
159	Y	PY	Y	Y	N	Y	Y	Y	Y	Y	Y	Y	Y	Y	Y	Y	Y	N	Y	Y	PY	Y	Y	Y	Y	Y	Y	N	Y	Y	Y	Y	28	high
160	Y	Y	Y	Y	Y	Y	Y	Y	Y	Y	Y	PY	Y	Y	Y	Y	Y	Y	Y	Y	PY	Y	Y	Y	Y	Y	Y	Y	Y	Y	Y	Y	31	moderate
163	Y	Y	Y	Y	N	PY	Y	N	Y	Y	Y	Y	Y	Y	Y	Y	Y	Y	Y	Y	PY	Y	Y	PY	Y	Y	Y	Y	Y	Y	Y	PY	28	low
165	Y	PY	Y	Y	N	PY	Y	Y	Y	Y	PY	Y	PY	PY	Y	Y	Y	Y	Y	Y	PY	Y	N	Y	Y	Y	Y	Y	Y	Y	Y	Y	27	low
167	Y	Y	Y	PY	N	PY	Y	N	Y	Y	Y	N	Y	Y	Y	N	Y	N	Y	N	N	Y	Y	PY	Y	N	N	N	Y	Y	Y	Y	20.5	high
168	Y	Y	Y	Y	Y	Y	Y	Y	Y	Y	Y	Y	Y	Y	Y	Y	Y	Y	Y	Y	Y	Y	Y	Y	Y	Y	Y	Y	Y	Y	Y	Y	32	low
169	Y	Y	Y	Y	Y	PY	Y	Y	Y	Y	Y	Y	Y	Y	PY	N	PY	PY	Y	Y	PY	Y	Y	PY	Y	N	Y	N	Y	Y	Y	Y	26	moderate
170	Y	Y	Y	Y	Y	PY	Y	Y	Y	Y	PY	Y	Y	Y	Y	PY	Y	Y	Y	Y	PY	Y	Y	PY	Y	PY	Y	Y	Y	Y	Y	Y	29	high
171	Y	Y	Y	Y	Y	Y	Y	Y	Y	Y	Y	Y	Y	Y	Y	PY	Y	Y	Y	Y	Y	Y	Y	Y	Y	PY	Y	Y	Y	Y	Y	Y	31	high
172	Y	Y	Y	Y	Y	Y	Y	Y	Y	Y	Y	Y	Y	Y	Y	Y	Y	PY	Y	Y	Y	Y	Y	Y	Y	Y	Y	N	Y	Y	Y	Y	30.5	high
172	Y	Y	Y	Y	Y	Y	Y	Y	Y	Y	Y	Y	Y	Y	Y	Y	Y	Y	Y	Y	Y	Y	Y	Y	Y	Y	Y	Y	Y	Y	Y	Y	32	moderate
175	Y	Y	Y	Y	N	PY	Y	Y	Y	PY	Y	Y	Y	Y	Y	Y	Y	Y	Y	Y	Y	Y	Y	Y	Y	Y	Y	Y	Y	Y	Y	Y	30	low
177	Y	PY	Y	Y	N	PY	Y	Y	Y	PY	PY	Y	PY	Y	Y	Y	PY	N	Y	Y	PY	PY	PY	PY	Y	Y	PY	N	Y	Y	Y	Y	23.5	low
178	Y	Y	Y	Y	PY	PY	PY	PY	Y	PY	PY	Y	Y	PY	Y	Y	PY	Y	Y	Y	PY	Y	PY	PY	PY	PY	PY	Y	PY	Y	Y	Y	24.5	moderate
179	Y	Y	Y	PY	Y	Y	Y	N	Y	Y	Y	Y	Y	Y	Y	Y	Y	Y	Y	Y	PY	Y	Y	Y	Y	Y	Y	Y	Y	Y	Y	Y	30	high
180	Y	Y	Y	Y	Y	Y	Y	Y	Y	Y	Y	Y	Y	Y	Y	Y	Y	Y	Y	Y	Y	Y	Y	Y	Y	Y	Y	Y	Y	Y	Y	Y	32	high
181	Y	Y	Y	Y	Y	Y	Y	Y	Y	Y	Y	Y	Y	Y	Y	Y	Y	Y	Y	Y	Y	Y	Y	Y	Y	Y	Y	Y	Y	Y	Y	Y	32	low
182	Y	Y	Y	Y	N	Y	PY	PY	Y	Y	PY	Y	Y	PY	Y	N	PY	N	Y	Y	Y	Y	PY	Y	PY	N	PY	N	Y	Y	Y	Y	23	low
186	Y	Y	Y	Y	N	PY	PY	PY	Y	PY	PY	Y	PY	Y	Y	Y	PY	Y	Y	Y	PY	Y	PY	PY	Y	Y	Y	Y	PY	Y	Y	Y	25.5	low
187	Y	PY	Y	Y	Y	Y	PY	Y	Y	PY	PY	Y	Y	Y	Y	Y	Y	N	Y	Y	PY	Y	Y	Y	Y	Y	Y	N	Y	Y	Y	Y	27.5	high
188	Y	Y	Y	Y	Y	Y	Y	Y	Y	Y	Y	Y	Y	Y	Y	Y	Y	Y	Y	Y	Y	Y	Y	Y	Y	Y	Y	Y	Y	Y	Y	Y	32	high
190	Y	Y	Y	Y	Y	Y	Y	Y	Y	Y	Y	Y	Y	Y	Y	Y	Y	Y	Y	Y	Y	Y	Y	Y	Y	Y	Y	Y	Y	Y	Y	Y	32	low
192	Y	Y	Y	Y	N	Y	PY	PY	Y	Y	PY	Y	Y	PY	Y	Y	PY	Y	Y	Y	Y	Y	PY	Y	Y	Y	PY	Y	Y	Y	Y	Y	27.5	low
193	Y	Y	Y	Y	N	PY	PY	PY	Y	PY	PY	Y	Y	Y	Y	Y	PY	Y	Y	Y	PY	Y	PY	PY	Y	Y	Y	Y	PY	Y	Y	Y	26	moderate
194	Y	PY	Y	Y	Y	Y	PY	Y	Y	PY	PY	Y	Y	Y	Y	Y	Y	Y	Y	Y	PY	Y	Y	Y	Y	Y	Y	Y	Y	Y	Y	Y	29.5	high
195	Y	Y	Y	Y	Y	Y	Y	Y	Y	Y	Y	Y	Y	Y	Y	Y	Y	Y	Y	Y	Y	Y	Y	Y	Y	Y	Y	Y	Y	Y	Y	Y	32	high
196	Y	Y	Y	Y	Y	Y	Y	Y	Y	Y	Y	Y	Y	Y	Y	Y	Y	Y	Y	Y	Y	Y	Y	Y	Y	Y	Y	Y	Y	Y	Y	Y	32	low
198	Y	Y	Y	Y	N	Y	PY	PY	Y	Y	PY	Y	Y	PY	Y	Y	PY	N	Y	Y	Y	Y	PY	Y	PY	Y	PY	N	Y	Y	Y	Y	25	low
199	Y	Y	Y	Y	Y	PY	PY	PY	Y	PY	PY	Y	Y	Y	Y	Y	PY	Y	Y	Y	PY	Y	PY	PY	Y	Y	Y	Y	PY	Y	Y	Y	27	low
200	Y	PY	Y	Y	N	Y	PY	Y	Y	Y	PY	Y	PY	Y	Y	Y	PY	N	Y	Y	PY	Y	PY	Y	Y	Y	PY	N	Y	Y	Y	Y	25	high
201	Y	Y	Y	Y	Y	Y	Y	Y	Y	Y	Y	Y	Y	Y	Y	Y	Y	Y	Y	Y	Y	Y	Y	Y	Y	Y	Y	Y	Y	Y	Y	Y	32	low
202	Y	Y	Y	Y	Y	PY	Y	PY	Y	Y	PY	N	Y	PY	PY	PY	Y	PY	Y	N	PY	Y	PY	PY	Y	N	Y	N	Y	Y	Y	N	22	moderate
203	Y	Y	Y	Y	N	Y	Y	PY	Y	Y	Y	PY	Y	Y	Y	Y	Y	Y	Y	N	PY	Y	PY	Y	Y	Y	Y	Y	Y	Y	Y	Y	28	high
206	Y	Y	Y	Y	Y	Y	Y	PY	Y	Y	Y	PY	Y	Y	Y	PY	Y	Y	Y	Y	Y	Y	Y	Y	Y	Y	Y	Y	Y	Y	Y	Y	30.5	high
209	Y	Y	Y	Y	Y	Y	Y	PY	Y	Y	Y	Y	Y	Y	Y	Y	Y	Y	Y	Y	Y	Y	Y	Y	Y	Y	Y	Y	Y	Y	Y	Y	31.5	low
212	Y	Y	Y	Y	N	PY	Y	Y	Y	Y	Y	Y	N	PY	Y	Y	PY	PY	Y	Y	PY	Y	N	PY	Y	Y	N	PY	Y	Y	Y	Y	24.5	low
213	Y	Y	Y	Y	Y	PY	Y	PY	Y	Y	PY	N	Y	PY	PY	PY	Y	N	Y	N	PY	Y	PY	PY	Y	N	Y	N	Y	Y	Y	Y	22.5	low
214	Y	Y	Y	Y	N	Y	Y	PY	Y	PY	Y	PY	Y	Y	Y	Y	Y	Y	Y	N	PY	Y	PY	Y	Y	Y	Y	Y	Y	Y	Y	Y	27.5	high
218	Y	Y	Y	Y	Y	Y	Y	PY	Y	Y	Y	Y	Y	Y	Y	PY	Y	Y	Y	Y	Y	Y	Y	Y	Y	Y	Y	Y	Y	Y	Y	Y	31	moderate
219	Y	Y	Y	Y	N	Y	Y	PY	Y	Y	Y	Y	Y	Y	Y	Y	Y	Y	Y	Y	Y	Y	Y	Y	Y	Y	Y	N	Y	Y	Y	Y	29.5	moderate
220	Y	Y	Y	Y	Y	PY	Y	Y	Y	Y	Y	Y	PY	PY	Y	Y	Y	PY	Y	Y	Y	Y	PY	Y	Y	Y	PY	PY	Y	Y	Y	Y	28.5	moderate
221	Y	PY	Y	Y	PY	Y	Y	PY	Y	Y	PY	PY	Y	Y	Y	Y	Y	Y	Y	Y	PY	Y	Y	Y	Y	Y	Y	Y	Y	Y	Y	Y	29	high
222	Y	Y	Y	Y	Y	Y	Y	Y	Y	Y	Y	Y	Y	Y	Y	Y	Y	Y	Y	N	PY	Y	Y	Y	Y	Y	Y	Y	Y	Y	Y	Y	30.5	low
223	Y	Y	Y	Y	N	PY	Y	Y	Y	PY	N	PY	Y	Y	PY	N	Y	N	Y	Y	PY	Y	PY	Y	Y	N	Y	N	Y	Y	Y	Y	23	moderate
225	Y	Y	Y	Y	N	Y	Y	Y	Y	Y	Y	Y	Y	Y	Y	Y	Y	PY	Y	Y	Y	Y	Y	Y	Y	Y	Y	PY	Y	Y	Y	Y	30	moderate
229	Y	Y	Y	Y	Y	Y	Y	PY	Y	Y	PY	PY	Y	Y	Y	Y	Y	N	Y	Y	PY	Y	Y	Y	Y	Y	Y	N	Y	Y	Y	Y	28	moderate
231	Y	Y	Y	Y	PY	Y	Y	PY	Y	Y	PY	PY	Y	Y	Y	Y	Y	Y	Y	Y	PY	Y	Y	Y	Y	Y	Y	Y	Y	Y	Y	Y	29.5	high
232	Y	Y	Y	Y	Y	Y	Y	Y	Y	Y	Y	Y	Y	Y	Y	Y	Y	Y	Y	N	PY	Y	Y	Y	Y	Y	Y	Y	Y	Y	Y	Y	30.5	low
233	Y	Y	Y	Y	N	Y	Y	Y	Y	PY	N	PY	Y	Y	PY	Y	Y	N	Y	Y	PY	Y	PY	Y	Y	Y	Y	N	Y	Y	Y	Y	25.5	moderate
234	Y	Y	Y	Y	Y	Y	Y	Y	Y	Y	Y	PY	Y	Y	Y	Y	Y	Y	Y	N	PY	Y	Y	Y	Y	Y	Y	Y	Y	Y	Y	Y	30	low
236	Y	Y	Y	Y	N	Y	Y	Y	Y	Y	PY	PY	Y	Y	Y	N	Y	Y	Y	Y	PY	Y	N	Y	Y	N	N	Y	Y	Y	Y	Y	25.5	moderate
238	Y	Y	Y	Y	Y	Y	PY	Y	Y	Y	Y	PY	Y	Y	Y	PY	Y	Y	Y	Y	PY	Y	Y	PY	Y	PY	Y	Y	Y	Y	Y	Y	29	low
239	Y	Y	Y	Y	N	PY	Y	PY	Y	Y	Y	PY	Y	Y	PY	N	PY	N	Y	N	PY	Y	Y	PY	Y	N	Y	N	Y	Y	Y	Y	22.5	moderate
240	Y	Y	Y	Y	N	Y	Y	Y	Y	PY	Y	PY	Y	Y	Y	Y	Y	Y	Y	Y	Y	Y	Y	Y	Y	Y	Y	Y	Y	Y	Y	Y	30	moderate
242	Y	Y	Y	Y	N	PY	Y	Y	Y	Y	Y	Y	Y	Y	Y	Y	Y	Y	Y	Y	PY	Y	Y	Y	Y	Y	Y	Y	Y	Y	Y	Y	30	moderate
244	Y	Y	Y	Y	N	PY	Y	Y	Y	Y	PY	Y	Y	Y	PY	Y	PY	Y	Y	Y	Y	Y	PY	Y	Y	Y	PY	Y	Y	Y	Y	Y	28	high
247	Y	Y	Y	Y	Y	Y	Y	PY	Y	Y	Y	Y	Y	Y	Y	Y	Y	Y	Y	Y	Y	PY	Y	PY	Y	Y	Y	Y	Y	Y	Y	Y	30.5	low
250	Y	Y	Y	Y	N	PY	Y	N	Y	Y	Y	PY	Y	Y	Y	Y	Y	Y	Y	N	PY	Y	PY	Y	Y	PY	Y	Y	Y	Y	Y	Y	26.5	high
251	Y	Y	Y	Y	Y	Y	Y	Y	Y	Y	Y	Y	Y	Y	Y	Y	Y	PY	Y	Y	Y	Y	Y	Y	Y	Y	Y	PY	Y	Y	Y	Y	31	moderate
254	Y	Y	Y	Y	Y	Y	Y	Y	Y	Y	Y	PY	Y	Y	Y	Y	Y	Y	Y	N	PY	Y	Y	Y	Y	Y	Y	Y	Y	Y	Y	Y	30	high
257	Y	Y	Y	Y	Y	PY	Y	Y	Y	Y	Y	PY	Y	Y	Y	Y	Y	Y	Y	Y	PY	Y	Y	Y	Y	Y	Y	Y	Y	Y	Y	Y	30.5	low
258	Y	Y	Y	Y	N	PY	Y	PY	Y	Y	Y	Y	Y	PY	Y	Y	Y	N	Y	Y	PY	Y	PY	Y	Y	PY	Y	N	Y	Y	Y	Y	26	high
259	Y	Y	Y	Y	Y	PY	Y	Y	Y	Y	Y	Y	Y	Y	Y	Y	Y	Y	Y	PY	Y	Y	PY	Y	Y	Y	Y	Y	Y	Y	Y	Y	30.5	high
260	Y	Y	Y	Y	N	Y	Y	PY	Y	Y	Y	Y	Y	Y	Y	Y	Y	Y	Y	Y	Y	Y	Y	Y	Y	Y	Y	Y	Y	Y	Y	Y	30.5	low
261	Y	Y	Y	Y	N	Y	Y	Y	Y	Y	Y	N	Y	Y	Y	N	Y	Y	Y	Y	PY	Y	Y	Y	Y	N	Y	Y	Y	Y	Y	Y	27.5	high
263	Y	Y	Y	Y	Y	PY	Y	Y	Y	Y	Y	PY	Y	Y	Y	Y	Y	Y	Y	Y	PY	Y	Y	Y	Y	Y	Y	Y	Y	Y	Y	Y	30.5	moderate
265	Y	Y	Y	Y	N	Y	Y	Y	Y	Y	Y	Y	Y	Y	Y	Y	PY	Y	Y	Y	Y	Y	Y	Y	Y	Y	PY	Y	Y	Y	Y	Y	30	low
266	Y	Y	PY	Y	N	PY	Y	Y	Y	Y	PY	PY	Y	PY	Y	Y	Y	PY	Y	PY	PY	Y	PY	Y	Y	Y	Y	Y	Y	Y	Y	Y	26.5	moderate
percentage scores	1	0.962162	0.997297	0.989189	0.586486	0.856757	0.945946	0.721622	0.983784	0.940541	0.851351	0.813514	0.967568	0.956757	0.967568	0.797297	0.908108	0.764865	0.981081	0.872973	0.689189	0.989189	0.875676	0.916216	0.991892	0.759459	0.878378	0.732432	0.989189	0.997297	1	0.989189
quality	good	good	good	good	medium	medium	good	medium	good	good	medium	medium	good	good	good	medium	good	medium	good	medium	medium	good	medium	good	good	medium	medium	medium	good	good	good	good
