# Supplementary material for: Methodological improvements are needed in network meta analyses of antidiabetic drugs for type 2 diabetes mellitus
Source: Front Endocrinol (Lausanne). 2026 Feb 25;17:1734108. doi: 10.3389/fendo.2026.1734108 (PMC12975571; doi:10.3389/fendo.2026.1734108)
Supplement: Supplementary Material 6 — Results of AMSTAR2. [file Supplementaryfile6.xlsx]

## Sheet: Sheet1
Supplementary material 5 Results of AMSTAR2
number	item1	item2	item3	item4	item5	item6	item7	item8	item9	item10	item11	item12	item13	item14	item15	item16
1	Y	N	N	Y	Y	Y	Y	Y	PY	Y	Y	N	N	N	N	Y
2	Y	N	N	PY	N	Y	Y	PY	Y	N	Y	Y	Y	Y	Y	Y
3	Y	N	N	N	N	Y	N	Y	N	N	Y	Y	Y	Y	Y	Y
4	Y	N	N	Y	Y	Y	Y	Y	Y	Y	Y	Y	Y	Y	N	N
5	Y	N	N	N	Y	N	N	Y	Y	Y	Y	Y	Y	Y	N	N
6	Y	N	N	PY	Y	Y	N	Y	Y	Y	Y	Y	Y	Y	Y	Y
7	Y	Y	N	Y	Y	Y	N	Y	Y	Y	Y	Y	Y	Y	Y	Y
8	Y	Y	N	Y	Y	Y	N	Y	Y	Y	Y	Y	Y	Y	Y	Y
9	Y	Y	N	Y	Y	N	N	N	Y	Y	Y	Y	Y	Y	N	Y
10	Y	N	N	PY	Y	Y	N	N	N	N	N	N	N	N	N	Y
11	Y	Y	N	Y	Y	Y	N	Y	Y	Y	Y	Y	Y	Y	Y	N
12	Y	Y	N	PY	Y	Y	N	Y	Y	Y	Y	Y	Y	Y	Y	Y
13	Y	Y	N	Y	Y	Y	N	Y	Y	Y	Y	Y	Y	Y	Y	Y
14	Y	Y	N	PY	Y	Y	N	Y	Y	Y	Y	Y	Y	Y	N	Y
15	Y	Y	N	Y	Y	Y	N	Y	Y	N	Y	Y	Y	Y	N	Y
16	Y	N	N	PY	Y	Y	N	Y	Y	Y	Y	Y	Y	Y	Y	Y
17	Y	Y	N	PY	Y	Y	N	Y	Y	Y	N	Y	Y	Y	N	Y
18	Y	N	N	PY	N	Y	N	Y	Y	Y	Y	Y	Y	Y	Y	Y
19	Y	N	N	Y	N	Y	N	Y	N	Y	Y	N	N	Y	N	Y
20	Y	N	N	PY	Y	Y	N	Y	Y	Y	N	Y	Y	Y	N	Y
21	Y	Y	N	PY	Y	Y	N	Y	Y	Y	Y	Y	Y	Y	Y	Y
22	Y	Y	N	PY	Y	Y	N	Y	Y	Y	Y	Y	Y	Y	Y	Y
23	Y	Y	N	Y	Y	Y	N	Y	Y	Y	Y	Y	Y	Y	Y	Y
24	Y	Y	N	PY	N	Y	N	Y	Y	Y	Y	Y	Y	Y	Y	Y
25	Y	Y	N	PY	Y	Y	N	Y	Y	Y	Y	Y	Y	Y	Y	Y
26	Y	N	N	PY	N	Y	N	Y	Y	Y	Y	Y	Y	Y	Y	Y
27	Y	Y	N	PY	Y	Y	N	Y	Y	Y	Y	Y	Y	Y	Y	Y
28	Y	N	N	PY	Y	Y	N	Y	N	Y	Y	Y	Y	Y	N	N
29	Y	Y	N	Y	Y	Y	N	PY	Y	Y	Y	Y	Y	Y	Y	Y
30	Y	Y	N	Y	Y	Y	N	Y	Y	Y	Y	Y	Y	N	Y	Y
31	Y	Y	N	PY	Y	Y	N	Y	Y	Y	Y	Y	Y	Y	Y	N
32	Y	N	N	PY	N	Y	N	Y	N	Y	N	N	N	N	N	Y
33	Y	Y	N	Y	Y	Y	N	Y	Y	Y	Y	Y	Y	Y	Y	Y
34	Y	Y	N	PY	N	N	N	N	Y	Y	Y	Y	Y	Y	Y	Y
35	Y	Y	N	PY	Y	Y	N	Y	Y	Y	Y	Y	Y	Y	Y	Y
36	Y	N	N	N	N	Y	N	PY	Y	Y	Y	Y	N	Y	Y	N
37	Y	Y	N	PY	N	Y	N	PY	Y	Y	Y	Y	Y	Y	Y	Y
38	Y	N	N	Y	Y	Y	N	Y	Y	Y	Y	Y	Y	N	N	Y
39	Y	Y	N	PY	Y	Y	N	PY	Y	Y	N	N	N	N	N	Y
40	Y	Y	N	PY	Y	Y	N	Y	Y	N	Y	Y	Y	Y	Y	Y
41	Y	Y	N	PY	Y	Y	N	Y	Y	Y	Y	Y	N	N	Y	Y
42	Y	Y	N	PY	Y	Y	N	Y	Y	Y	Y	Y	Y	Y	Y	Y
43	Y	Y	N	PY	Y	Y	N	Y	Y	Y	Y	Y	Y	Y	Y	Y
44	Y	N	N	PY	Y	Y	N	Y	Y	Y	Y	Y	Y	Y	Y	Y
45	Y	Y	N	PY	N	N	N	Y	Y	Y	Y	Y	Y	Y	Y	Y
46	Y	N	N	PY	N	N	N	PY	Y	N	Y	Y	Y	Y	Y	Y
47	Y	N	N	PY	Y	Y	N	N	Y	Y	Y	Y	Y	N	N	Y
48	Y	N	N	Y	Y	Y	N	Y	Y	Y	Y	Y	Y	Y	Y	N
49	Y	Y	N	Y	Y	Y	N	Y	Y	Y	Y	Y	Y	N	Y	Y
50	Y	N	N	Y	N	Y	N	Y	Y	Y	Y	Y	Y	N	N	Y
51	Y	N	N	Y	N	N	N	Y	Y	Y	N	Y	Y	N	N	Y
52	Y	Y	N	PY	Y	N	N	Y	Y	N	Y	Y	Y	Y	Y	Y
53	Y	Y	N	PY	Y	Y	N	PY	N	Y	N	Y	Y	N	Y	Y
54	Y	Y	N	Y	N	Y	N	Y	Y	N	Y	Y	N	N	N	Y
55	Y	Y	N	PY	Y	Y	N	Y	Y	Y	Y	Y	Y	Y	Y	Y
56	Y	Y	N	PY	Y	Y	N	PY	Y	Y	Y	N	N	N	Y	Y
57	Y	Y	N	Y	Y	Y	N	PY	Y	Y	N	Y	Y	N	N	Y
58	Y	N	N	PY	Y	Y	N	Y	Y	N	N	Y	N	N	Y	Y
59	Y	N	N	PY	Y	Y	N	Y	Y	Y	Y	N	Y	Y	Y	Y
60	Y	N	N	PY	Y	Y	N	PY	Y	Y	Y	Y	Y	N	Y	Y
61	Y	Y	N	PY	Y	Y	N	PY	Y	N	Y	Y	Y	Y	Y	Y
62	Y	N	N	PY	Y	Y	N	PY	Y	N	N	Y	Y	N	Y	Y
63	Y	Y	N	PY	Y	Y	N	PY	Y	Y	Y	Y	Y	Y	Y	Y
64	Y	Y	N	Y	Y	Y	N	PY	Y	N	Y	Y	Y	Y	Y	Y
65	Y	Y	N	PY	Y	Y	N	PY	Y	Y	Y	Y	N	N	N	Y
66	Y	Y	N	PY	Y	Y	N	Y	Y	Y	Y	Y	Y	Y	Y	N
67	Y	Y	N	PY	Y	Y	N	Y	Y	N	Y	Y	Y	Y	N	Y
68	Y	Y	N	PY	Y	Y	N	PY	Y	Y	Y	Y	Y	Y	N	N
69	Y	Y	N	PY	Y	Y	N	Y	Y	N	Y	Y	N	Y	Y	Y
70	Y	N	N	Y	Y	Y	N	Y	Y	Y	Y	Y	Y	Y	Y	Y
71	Y	Y	N	PY	Y	Y	N	PY	Y	Y	N	Y	Y	Y	Y	Y
72	Y	Y	N	PY	N	N	N	Y	Y	Y	Y	Y	Y	Y	Y	Y
73	Y	Y	N	PY	Y	Y	N	Y	Y	Y	Y	Y	Y	Y	Y	Y
74	Y	Y	N	PY	Y	Y	N	Y	Y	Y	Y	Y	Y	Y	Y	Y
75	Y	Y	N	PY	N	Y	N	PY	Y	Y	Y	Y	Y	Y	Y	Y
76	Y	Y	N	PY	Y	Y	N	PY	Y	Y	Y	Y	Y	Y	Y	Y
77	Y	Y	N	Y	Y	Y	N	Y	Y	Y	Y	Y	Y	Y	Y	Y
78	Y	Y	N	PY	Y	Y	N	Y	Y	Y	N	Y	N	N	Y	Y
79	Y	N	N	PY	Y	Y	N	PY	Y	N	N	N	N	N	N	Y
80	Y	N	N	PY	Y	Y	N	PY	N	N	N	N	N	Y	N	Y
81	Y	Y	N	PY	Y	Y	N	PY	Y	Y	Y	Y	Y	Y	Y	Y
82	Y	N	N	PY	Y	Y	N	PY	Y	Y	Y	Y	Y	Y	Y	Y
83	Y	N	N	PY	Y	Y	N	PY	N	N	Y	Y	Y	N	Y	Y
84	Y	Y	N	PY	Y	Y	N	PY	Y	Y	Y	Y	Y	Y	Y	Y
85	Y	N	N	PY	Y	Y	N	PY	Y	Y	Y	Y	Y	Y	Y	N
86	Y	Y	N	PY	N	Y	N	PY	Y	Y	Y	Y	Y	Y	Y	Y
87	Y	N	N	PY	Y	Y	N	Y	Y	N	Y	Y	Y	N	Y	Y
88	Y	Y	N	PY	Y	Y	N	Y	Y	Y	Y	Y	Y	Y	Y	N
89	Y	N	N	PY	Y	Y	N	PY	Y	N	N	Y	Y	Y	N	Y
90	Y	N	N	PY	N	Y	N	PY	Y	N	Y	Y	Y	Y	Y	Y
91	Y	Y	N	PY	Y	Y	N	PY	Y	N	Y	Y	Y	N	Y	Y
92	Y	N	N	PY	Y	Y	N	Y	Y	N	N	N	N	N	N	Y
93	Y	N	N	PY	Y	Y	N	Y	Y	Y	N	N	Y	N	N	Y
94	Y	Y	N	PY	Y	Y	N	Y	Y	Y	Y	Y	Y	Y	Y	Y
95	Y	Y	N	PY	Y	Y	N	Y	Y	N	Y	Y	Y	Y	Y	Y
96	Y	Y	N	PY	Y	Y	N	PY	Y	Y	Y	Y	Y	Y	Y	Y
97	Y	Y	N	PY	Y	Y	N	Y	Y	N	Y	Y	Y	Y	Y	Y
98	Y	N	N	PY	Y	Y	N	PY	Y	Y	Y	N	N	Y	N	Y
99	Y	Y	N	PY	Y	Y	N	PY	Y	Y	Y	Y	Y	Y	Y	Y
100	Y	Y	N	PY	Y	Y	N	Y	Y	Y	Y	Y	Y	Y	Y	Y
101	Y	N	N	Y	Y	Y	N	Y	Y	Y	Y	N	Y	N	Y	Y
102	Y	Y	N	Y	Y	Y	N	Y	Y	Y	Y	Y	Y	Y	Y	Y
103	Y	Y	N	PY	Y	Y	N	Y	Y	Y	Y	Y	Y	Y	Y	Y
104	Y	Y	N	PY	Y	Y	N	Y	N	Y	Y	N	N	Y	N	Y
105	Y	Y	N	PY	Y	Y	N	Y	Y	Y	Y	Y	Y	Y	Y	Y
106	Y	Y	N	PY	Y	Y	N	Y	Y	Y	Y	Y	Y	Y	Y	Y
107	Y	Y	N	PY	Y	Y	N	Y	Y	N	Y	Y	Y	Y	Y	Y
108	Y	N	N	PY	Y	Y	N	Y	Y	Y	Y	Y	N	Y	N	N
109	Y	Y	N	Y	Y	Y	Y	PY	Y	Y	Y	Y	Y	Y	Y	Y
110	Y	N	N	Y	N	N	N	PY	N	Y	N	N	N	N	N	Y
111	Y	Y	N	Y	Y	Y	N	Y	Y	Y	N	Y	Y	N	N	N
112	Y	Y	N	PY	Y	Y	N	PY	Y	Y	N	N	N	N	N	Y
113	Y	N	N	PY	Y	Y	N	PY	Y	N	Y	Y	N	Y	N	Y
114	Y	N	N	PY	N	Y	N	Y	Y	Y	Y	Y	Y	Y	Y	Y
115	Y	N	N	PY	Y	Y	N	Y	Y	Y	Y	Y	Y	N	Y	Y
116	Y	N	N	PY	Y	Y	N	Y	Y	Y	Y	Y	Y	Y	Y	Y
117	Y	N	N	PY	Y	Y	Y	Y	Y	N	Y	Y	Y	Y	N	Y
118	Y	N	N	PY	Y	Y	N	Y	Y	Y	Y	Y	Y	Y	Y	Y
119	Y	Y	N	PY	Y	Y	N	PY	Y	Y	Y	Y	Y	Y	Y	Y
120	Y	N	N	PY	N	Y	N	Y	N	N	Y	Y	Y	Y	Y	Y
121	Y	N	N	Y	Y	Y	N	Y	N	Y	Y	N	N	Y	N	Y
122	Y	N	N	PY	Y	Y	N	Y	Y	Y	Y	Y	Y	Y	Y	Y
123	Y	Y	N	PY	N	Y	N	PY	Y	Y	Y	Y	N	Y	Y	Y
124	Y	Y	N	PY	Y	Y	N	Y	Y	Y	Y	Y	Y	Y	Y	Y
125	Y	Y	N	PY	Y	Y	N	PY	N	Y	Y	N	N	Y	Y	Y
126	Y	Y	N	PY	Y	Y	N	PY	Y	Y	Y	Y	Y	Y	Y	Y
127	Y	Y	N	PY	N	Y	N	PY	Y	Y	N	Y	Y	N	Y	Y
128	Y	Y	N	PY	Y	Y	N	PY	Y	N	Y	Y	N	Y	Y	Y
129	Y	N	N	PY	Y	Y	N	PY	Y	Y	Y	Y	Y	Y	Y	Y
130	Y	N	N	PY	N	N	N	Y	N	N	N	N	N	N	N	N
131	Y	Y	N	PY	N	N	N	PY	Y	Y	N	Y	Y	N	N	Y
132	Y	Y	N	PY	Y	Y	N	Y	Y	Y	Y	Y	Y	Y	Y	Y
133	Y	Y	N	PY	Y	Y	N	Y	Y	Y	Y	Y	Y	Y	Y	Y
134	Y	Y	N	PY	Y	Y	N	PY	Y	Y	Y	Y	Y	Y	N	Y
135	Y	N	N	Y	N	N	N	PY	Y	Y	N	Y	Y	N	N	N
136	Y	N	N	PY	Y	Y	N	PY	N	N	Y	Y	Y	Y	Y	Y
137	Y	Y	N	PY	N	N	N	PY	Y	Y	N	Y	Y	N	Y	Y
138	Y	Y	N	PY	Y	Y	N	Y	Y	Y	Y	Y	Y	Y	Y	Y
139	Y	Y	N	PY	Y	Y	N	PY	N	N	Y	Y	Y	N	N	Y
140	Y	N	N	PY	Y	Y	N	Y	Y	Y	Y	N	N	Y	Y	Y
141	Y	N	N	N	N	N	N	PY	Y	Y	N	Y	Y	Y	N	Y
142	Y	Y	N	PY	Y	Y	N	Y	Y	Y	Y	Y	Y	Y	Y	Y
143	Y	N	N	Y	N	Y	N	Y	Y	Y	N	Y	Y	Y	N	Y
144	Y	Y	N	PY	Y	Y	N	PY	Y	N	Y	Y	Y	Y	Y	Y
145	Y	N	N	PY	N	N	N	Y	N	Y	N	N	N	N	N	Y
146	Y	Y	N	PY	N	N	N	Y	N	Y	N	N	N	Y	N	Y
147	Y	N	N	PY	N	Y	N	Y	N	N	N	N	N	N	N	N
148	Y	N	N	PY	Y	Y	N	Y	Y	Y	Y	Y	Y	Y	N	N
149	Y	Y	N	Y	N	N	N	Y	Y	N	N	Y	Y	N	Y	N
150	Y	N	N	Y	Y	Y	N	PY	N	Y	Y	Y	Y	N	N	Y
151	Y	Y	N	PY	Y	Y	N	PY	Y	Y	Y	Y	Y	Y	Y	Y
152	Y	Y	N	PY	Y	Y	N	PY	Y	Y	Y	Y	Y	Y	N	Y
153	Y	N	N	Y	Y	Y	N	PY	N	Y	N	N	N	N	N	Y
154	Y	Y	N	Y	Y	Y	N	PY	Y	N	Y	N	N	Y	N	Y
155	Y	N	N	PY	Y	Y	N	PY	Y	Y	Y	Y	Y	N	N	Y
156	Y	Y	N	PY	Y	Y	N	PY	Y	Y	Y	Y	Y	Y	Y	Y
157	Y	N	N	PY	Y	Y	N	PY	Y	N	Y	Y	Y	N	N	Y
158	Y	Y	N	PY	Y	Y	N	PY	Y	Y	Y	Y	Y	Y	Y	Y
159	Y	Y	N	PY	Y	Y	N	PY	Y	N	Y	Y	Y	Y	Y	N
160	Y	Y	N	Y	Y	Y	N	PY	Y	Y	Y	Y	Y	Y	Y	Y
161	Y	N	N	Y	Y	Y	N	Y	Y	Y	Y	Y	Y	Y	Y	N
162	Y	N	N	Y	Y	Y	N	Y	Y	Y	Y	Y	Y	Y	Y	N
163	Y	Y	N	PY	Y	Y	N	Y	Y	N	Y	Y	Y	Y	Y	Y
164	Y	Y	N	PY	Y	Y	N	PY	Y	Y	Y	Y	Y	Y	Y	Y
165	Y	N	N	PY	Y	Y	N	PY	Y	N	Y	Y	Y	N	Y	Y
166	Y	N	N	PY	Y	Y	N	PY	Y	Y	Y	Y	Y	Y	Y	Y
167	Y	Y	N	PY	Y	Y	N	Y	Y	Y	Y	Y	N	Y	Y	Y
168	Y	N	N	Y	Y	Y	N	Y	N	Y	N	N	N	N	N	Y
169	Y	Y	N	PY	Y	Y	N	Y	Y	Y	Y	Y	N	Y	Y	Y
170	Y	N	N	PY	N	N	N	Y	Y	Y	Y	Y	Y	Y	N	Y
171	Y	N	N	PY	Y	Y	N	Y	Y	Y	Y	Y	Y	Y	N	Y
172	Y	N	N	PY	Y	Y	N	Y	Y	Y	N	Y	Y	N	Y	Y
173	Y	N	N	PY	Y	Y	N	PY	Y	Y	Y	Y	Y	Y	Y	Y
174	Y	Y	N	PY	Y	Y	N	PY	Y	Y	Y	Y	Y	Y	Y	Y
175	Y	Y	N	PY	Y	Y	N	PY	Y	Y	Y	Y	Y	Y	Y	Y
176	Y	Y	N	PY	Y	Y	N	Y	Y	Y	Y	Y	Y	N	Y	N
177	Y	Y	N	PY	Y	Y	N	PY	Y	Y	Y	Y	Y	Y	Y	Y
178	Y	Y	N	PY	Y	Y	N	PY	Y	Y	Y	Y	Y	Y	Y	Y
179	Y	N	N	Y	Y	Y	N	PY	Y	N	Y	Y	Y	Y	Y	Y
180	Y	Y	N	PY	Y	Y	N	PY	Y	Y	Y	Y	Y	Y	Y	Y
181	Y	N	N	Y	Y	Y	N	Y	Y	Y	Y	Y	Y	Y	N	Y
182	Y	N	N	PY	N	N	N	PY	Y	N	Y	Y	Y	N	Y	Y
183	Y	Y	N	PY	Y	Y	N	Y	Y	Y	Y	Y	Y	Y	Y	Y
184	Y	N	N	PY	Y	Y	N	PY	N	N	N	N	N	N	N	Y
185	Y	Y	N	PY	Y	Y	N	PY	Y	Y	Y	Y	N	Y	N	Y
