# Supplementary material for: Methodological improvements are needed in network meta analyses of antidiabetic drugs for type 2 diabetes mellitus
Source: Front Endocrinol (Lausanne). 2026 Feb 25;17:1734108. doi: 10.3389/fendo.2026.1734108 (PMC12975571; doi:10.3389/fendo.2026.1734108)
Supplement: Supplementary file 7 [file Supplementaryfile7.xlsx]

## Sheet: 0
Variable	Characteristics	critical low（n=112）		low （n=72）		n=184		statistics	p-value
		n	percentage	n	percentage	n	percentage
Interventions	DPP-4is	3	0.0268	3	0.0417	6	0.0326	2.79	0.59
	GLP1 RAs	20	0.1786	7	0.0972	27	0.1467
	Insulin	4	0.0357	4	0.0556	8	0.0435
	SGLT2is	13	0.1161	9	0.125	22	0.1196
	Comparison of multiple antidiabetic drugs	72	0.6429	49	0.6806	121	0.6576
Outcomes	Glycemic	62	0.5536	25	0.3472	87	0.4728	11.6	0.04
	Cardiovascular	21	0.1875	12	0.1667	33	0.1793
	kidney	3	0.0268	6	0.0833	9	0.0489
	Cardiovascular and kidney	5	0.0446	7	0.0972	12	0.0652
	Safety outcomes	11	0.0982	13	0.1806	24	0.1304
	Other outcomes	10	0.0893	9	0.125	19	0.1033
Analytical framework	Bayesian	71	0.6339	27	0.375	98	0.5326	19.1	<0.001
	frequentist	15	0.1339	29	0.4028	44	0.2391
	both	3	0.0268	1	0.0139	4	0.0217
	Unclear	23	0.2054	15	0.2083	38	0.2065
